# Supplementary material for: Tools for Addressing Microaggressions: An Interactive Workshop for Perioperative Trainees
Source: MedEdPORTAL. 2023 Nov 28;19:11360. doi: 10.15766/mep_2374-8265.11360 (PMC10682127; doi:10.15766/mep_2374-8265.11360)
Supplement: Supplementary file 1 — Needs Assessment and Presurvey.docxPostsurvey.docxReflective Exercise.docxLearners Guide.docxFacilitator Guide.docxTools to Address Microaggression.pdfMicroaggression Workshop Presentation.pptx [file mep_2374-8265.11360-s001.zip]

Archive with 8 entries (8 files):
- A. Needs Assessment and Presurvey.docx
- C. Reflective Exercise.docx
- F. Tools to Address Microaggression.pdf
- G. Microaggression Workshop Presentation.pptx
- D. Learners Guide.docx
- E. Facilitator Guide.docx
- B. Postsurvey.docx
- _Educational Summary Report_11360.pdf
